# Supplementary material for: Hesperidin Ameliorates Dexamethasone-Induced Osteoporosis by Inhibiting p53
Source: Front Cell Dev Biol. 2022 Apr 11;10:820922. doi: 10.3389/fcell.2022.820922 (PMC9035638; doi:10.3389/fcell.2022.820922)
Supplement: Supplementary file 1 [file Table1.XLSX]

## Sheet: Sheet1
Table 1. Primer sequences used for qRT-PCR analysis
Gene name	Forward primer	Reverse primer
mus-ALP	CCCCATGTGATGGCGTAT	CGGTAGGGAGAGCACAGC
mus-Runx2	CCGGTCTCCTTCCAGGAT	GGGAACTGCTGTGGCTTC
mus-Osx	GAAGTCCAATGGGGATCTGA	AGAATCCCTTTCCCTCTCCA
mus-OPN	CCTCCCGGTGAAAGTGAC	CTGTGGCGCAAGGAGATT
mus-P53	GCAGGGTGTCACGCTTCT	CATCCTGGGGCAGCAACA
mus-GAPDH	GCCTCGTCCCGTAGACAAAA	TTCCCATTCTCGGCCTTGAC
